# Supplementary material for: Effects of Leucine Supplementation on Athletic Performance, Central Fatigue, and Serum Metabolism in Endurance Athletes: A Randomized Controlled Trial and Targeted Metabolomics Study
Source: Metabolites. 2026 Jan 27;16(2):94. doi: 10.3390/metabo16020094 (PMC12942045; doi:10.3390/metabo16020094)
Supplement: Supplementary file 1 [file metabolites-16-00094-s001.zip]

Archive with 1 entries (1 files):
- metabolites-4057864-supplementary.pdf
